# Supplementary material for: Genomic Comparison of Translocating and Non-Translocating Escherichia coli
Source: PLoS One. 2015 Aug 28;10(8):e0137131. doi: 10.1371/journal.pone.0137131 (PMC4552563; doi:10.1371/journal.pone.0137131)
Supplement: S1 Table — (XLSX) [file pone.0137131.s001.xlsx]

## Sheet: Sheet1
S1 Table: List of published E. coli genomes used in the comparative analysis
Strain	Pathogroup	Accession number
Escherichia coli LF82	AIEC	CU651637.1
Escherichia coli O83:H1 str. NRG 857C	AIEC	CP001855.1
Escherichia coli UM146	AIEC	CP002167.1
Escherichia coli APEC O1	AIEC	CP000468.1
Escherichia coli BL21(DE3)	Commensal	CP001509.3
Escherichia coli ED1a	Commensal	CU928162.2
Escherichia coli HS	Commensal	CP000802.1
Escherichia coli IAI1	Commensal	CU928160.2
Escherichia coli B str. REL606	Commensal	CP000819.1
Escherichia coli SE11	Commensal	AP009240.1
Escherichia coli SE15	Commensal	AP009378.1
Escherichia coli 042	EAEC	FN554766.1
Escherichia coli 55989	EAEC	CU928145.2
Escherichia coli O157:H7 str. EC4115	EHEC	CP001164.1
Escherichia coli O157:H7 EDL933	EHEC	AE005174.2
Escherichia coli O103:H2 str. 12009	EHEC	AP010958.1
Escherichia coli O26:H11 str. 11368	EHEC	AP010953.1
Escherichia coli O157:H7 str. TW14359	EHEC	CP001368.1
Escherichia coli O157:H7 str. Sakai	EHEC	BA000007.2
Escherichia coli O55:H7 str. CB9615	EPEC	CP001846.1
Escherichia coli 0127:H6 E2348/69	EPEC	FM180568.1
Escherichia coli ETEC H10407	ETEC	FN649414.1
Escherichia coli E24377A	ETEC	CP000800.1
Escherichia coli ATCC 8739	strain C	CP000946.1
Escherichia coli W	strain W	CP002185.1
Escherichia coli SMS-3-5	Enviromental	CP000970.1
Escherichia coli BW2952	K-12	CP001396.1
Escherichia coli str. K12 substr. DH10B	K-12	CP000948.1
Escherichia coli str. K-12 substr. MDS42	K-12	AP012306.1
Escherichia coli str. K-12 substr. MG1655	K-12	U00096.3
Escherichia coli str. K12 substr. W3110	K-12	AP009048.1
Escherichia coli IHE3034	NMEC	CP001969.1
Escherichia coli S88	NMEC	CU928161.2
Escherichia coli 536	UPEC	CP000247.1
Escherichia coli ABU 83972	UPEC	CP001671.1
Escherichia coli CFT073	UPEC	AE014075.1
Escherichia coli O25b:H4-ST131 str. EC958	UPEC	HG941718.1
Escherichia coli UMN026	UPEC	CU928163.2
Escherichia coli UTI89	UPEC	CP000243.1
