# Supplementary material for: Genomic Comparison of Translocating and Non-Translocating Escherichia coli
Source: PLoS One. 2015 Aug 28;10(8):e0137131. doi: 10.1371/journal.pone.0137131 (PMC4552563; doi:10.1371/journal.pone.0137131)
Supplement: S2 Table — (XLSX) [file pone.0137131.s002.xlsx]

## Sheet: Sheet1
S2 Table: Major regions of difference in E. coli PC-1
Identifier	Contig	Start	End	Size (bp)	Insertion site	Number of genes	GC Content (%)	Description	Noteable virulence factor
ROD-1	2	8417	31064	22647	tRNA-Asp-GTC	18	54	Type VI Secretion system
ROD-2	7	226048	251627	25579		5	59	Type I secretion system and adhesin/invasin like proteins
ROD-3	8	44983	59901	14918	tRNA-Arg-TCT	22	46	Prophage
ROD-4	12	55833	69110	13277		14	47	Methylaspartate metabolism
ROD-5	13	180023	196908	16885		36	44	Prophage
ROD-6	24	154655	172546	17891		22	50	Propanediol utilization genes
ROD-7	29	4889	16686	11797		4	50	Adheresion and invasion	RatA, SinI
ROD-8	31	24885	55552	30667		30	46	enzymes/metabolic
ROD-9	39-40	39:6249	40:13226	17297		7	48	Invasins
ROD-10	43	63764	78792	15028		18	55	Hypothetical proteins
