# Supplementary material for: Genomic Comparison of Translocating and Non-Translocating Escherichia coli
Source: PLoS One. 2015 Aug 28;10(8):e0137131. doi: 10.1371/journal.pone.0137131 (PMC4552563; doi:10.1371/journal.pone.0137131)
Supplement: S3 Table — (XLSX) [file pone.0137131.s003.xlsx]

## Sheet: Sheet1
S3 Table: Major regions of difference in E. coli KIC2
Identifier	Contig	Start	End	Size (bp)	Number of genes	GC Content (%)	Insertion site	Description	Noteable virulence factor
ROD-1	4	8418	32704	24286	23	52	tRNA-Asp-GTC	Type VI Secretion System
ROD-2	6	46041	50232	4191	1	49		AidA-I like adhesion
ROD-3	7	1	6460	6459	4	54		prophage
ROD-4	16-24			10507	19	51		prophage
ROD-5	26-27	26:82358	27:21114	36048	53	49		prophage
ROD-6	28-32	28:183760	32:1955	16269	18	48		Hypothetical proteins
ROD-7	32-33	32:5524	33:2231	105329	127	46		Prophage and hypothetical proteins
ROD-8	33	24844	35484	10640	10	34		Glycosyltransferases and N-acetylgalactosaminyl-diphosphoundecaprenol glucuronosyltransferase
ROD-9	33	371649	376976	5327	4	48	tRNA-Arg-CCT	Sucrose permease
ROD-10	53	108866	121978	13112	14	47	tRNA-Sec	prophage
ROD-11	58	52953	62736	9783	10	48		TRAP-type C4-dicarboxylate transport system
ROD-12	58	125062	135040	9978	9	44	tRNA-Leu-CAA	Type I restriction modification system
ROD-13	40-42	40:24665	42:14091	24394	21	41		Prophage and hypothetical proteins
ROD-14	42	206539	226700	20161	27	35	tRNA-Gly-CCC	Uncharacterized secretion system
