# Supplementary material for: Genomic Comparison of Translocating and Non-Translocating Escherichia coli
Source: PLoS One. 2015 Aug 28;10(8):e0137131. doi: 10.1371/journal.pone.0137131 (PMC4552563; doi:10.1371/journal.pone.0137131)
Supplement: S4 Table — (XLSX) [file pone.0137131.s004.xlsx]

## Sheet: Sheet1
S4 Table: Major regions of difference in E. coli KIC1
Identifier	Contig	Start	End	Size (bp)	Insertion site	Number of genes	GC Content (%)	Description	Noteable virulence factor
ROD-1	1	62432	73824	11392	tRNA-Leu-CAA	5	39	Type III restriction-modification system
ROD-2	7	84645	119103	34458		42	50	Prophage
ROD-3	14	274291	306792	32501		33	49	Prophage
